# Supplementary material for: Fourteen New Species of Foliar Colletotrichum Associated with the Invasive Plant Ageratina adenophora and Surrounding Crops
Source: J Fungi (Basel). 2022 Feb 13;8(2):185. doi: 10.3390/jof8020185 (PMC8879954; doi:10.3390/jof8020185)
Supplement: Supplementary file 1 [file jof-08-00185-s001.zip]

Archive with 6 entries (6 files):
- Phylogenic tree-ACT.pdf
- Phylogenic tree-CHS.pdf
- Phylogenic tree-GAPDH.pdf
- Phylogenic tree-ITS.pdf
- Phylogenic tree-TUB.pdf
- Supplementary Table 1.pdf
